# Supplementary material for: Recent PELE Developments and Applications in Drug Discovery Campaigns
Source: Int J Mol Sci. 2022 Dec 17;23(24):16090. doi: 10.3390/ijms232416090 (PMC9788188; doi:10.3390/ijms232416090)
Supplement: Supplementary file 1 [file ijms-23-16090-s001.zip]

Archive with 1 entries (1 files):
- ijms-2075176-supplementary.pdf
